# Supplementary material for: Molecular Cytogenetic Identification of a New Wheat-Rye 6R Addition Line and Physical Localization of Its Powdery Mildew Resistance Gene
Source: Front Plant Sci. 2022 May 12;13:889494. doi: 10.3389/fpls.2022.889494 (PMC9134188; doi:10.3389/fpls.2022.889494)
Supplement: Supplementary file 1 [file Table_1.XLSX]

## Sheet: Table S1
Table S1. Reaction patterns of wheat-rye line YT2 and 47 different wheat genotypes with known powdery mildew resistance gene(s) to 22 different Blumeria graminis f. sp. tritici (Bgt) isolates.
Cultivars/lines	Pm genes	R/S ratio	B. graminis f. sp. tritici isolates
			E01	E06	E07	E09	E11	E13	E15	E16	E17	E18	E20	E21	E23-(1)	E23-(2)	E26	E30-(1)	E31	E32	E49	E50	E60	E69
YT2	Unknown	12/10	R	S	S	R	S	S	S	S	S	R	R	R	R	R	R	R	R	S	R	R	S	S
TAM104/Thatcher	20	15/7	S	R	R	S	R	R	R	S	R	R	R	R	S	R	R	R	S	S	S	R	R	R
Kavkaz	8	2/20	S	S	S	S	S	S	S	S	S	S	S	S	S	S	S	S	S	S	S	R	R	S
Amigo	17	2/20	S	R	S	S	S	R	S	S	S	S	S	S	S	S	S	S	S	S	S	S	S	S
CI14189	7	0/22	S	S	S	S	S	S	S	S	S	S	S	S	S	S	S	S	S	S	S	S	S	S
Era	?	19/3	R	R	R	R	R	R	R	R	R	S	R	R	R	R	R	R	R	R	R	R	S	S
Xiaobaidongmai	XBD	15/7	R	S	S	R	S	S	R	R	S	R	R	R	S	S	R	R	R	R	R	R	R	R
Axminster/8cc	1a	0/22	S	S	S	S	S	S	S	S	S	S	S	S	S	S	S	S	S	S	S	S	S	S
Ulka/8cc	2	17/5	R	R	R	R	R	R	S	R	R	S	R	R	R	S	R	R	R	R	R	S	R	S
Maris Huntsman	2+6	21/1	R	R	R	R	R	R	R	R	R	S	R	R	R	R	R	R	R	R	R	R	R	R
Maris Dove	2+MLD	22/0	R	R	R	R	R	R	R	R	R	R	R	R	R	R	R	R	R	R	R	R	R	R
Normandie	1+2+9	0/22	S	S	S	S	S	S	S	S	S	S	S	S	S	S	S	S	S	S	S	S	S	S
Asosan/8cc	3a	2/20	S	S	S	S	S	S	R	S	S	S	S	S	S	S	S	R	S	S	S	S	S	S
Chul/8cc	3b	7/15	S	R	S	S	R	R	R	S	S	S	S	S	S	S	S	S	R	S	S	S	R	R
Sonora/8cc	3c	1/21	S	S	S	S	S	S	R	S	S	S	S	S	S	S	S	S	S	S	S	S	S	S
Kolibri	3d	21/1	R	R	R	R	R	R	R	R	R	S	R	R	R	R	R	R	R	R	R	R	R	R
Mich.Amber/8cc	3f	0/22	S	S	S	S	S	S	S	S	S	S	S	S	S	S	S	S	S	S	S	S	S	S
W150	3e	0/22	S	S	S	S	S	S	S	S	S	S	S	S	S	S	S	S	S	S	S	S	S	S
Khapli/8cc	4a	13/9	R	R	S	R	R	R	S	R	R	S	S	R	R	S	R	R	S	S	R	R	S	S
Armada	4b	17/5	R	R	S	R	R	R	R	R	R	S	S	R	R	R	R	R	S	S	R	R	R	R
Baimianmai3	4+8	17/5	R	R	S	R	R	R	R	R	R	S	S	R	R	R	R	R	S	S	R	R	R	R
Hope/8cc	5a	0/22	S	S	S	S	S	S	S	S	S	S	S	S	S	S	S	S	S	S	S	S	S	S
Aquila	5b	20/2	R	R	R	R	R	R	R	R	R	S	R	R	R	S	R	R	R	R	R	R	R	R
Fuzhuang 30	5e	14/8	R	S	S	R	S	S	R	R	S	R	S	R	S	S	R	R	R	R	R	R	R	R
Coker 983	5+6	15/7	S	S	S	R	S	R	R	R	S	S	S	R	R	R	R	R	R	R	R	R	R	R
Mission	4b+5b	17/5	S	R	S	R	R	R	R	R	R	R	S	R	R	R	R	R	S	S	R	R	R	R
Timgalen	6	0/22	S	S	S	S	S	S	S	S	S	S	S	S	S	S	S	S	S	S	S	S	S	S
Coker 747	6	1/21	S	S	S	S	S	S	S	S	S	S	S	S	S	S	S	S	S	R	S	S	S	S
Wembley	12	22/0	R	R	R	R	R	R	R	R	R	R	R	R	R	R	R	R	R	R	R	R	R	R
R4A	13	22/0	R	R	R	R	R	R	R	R	R	R	R	R	R	R	R	R	R	R	R	R	R	R
Brigand	16	22/0	R	R	R	R	R	R	R	R	R	R	R	R	R	R	R	R	R	R	R	R	R	R
MIN	18=1c	22/0	R	R	R	R	R	R	R	R	R	R	R	R	R	R	R	R	R	R	R	R	R	R
XX186	19	0/22	S	S	S	S	S	S	S	S	S	S	S	S	S	S	S	S	S	S	S	S	S	S
Nannong9918	21	22/0	R	R	R	R	R	R	R	R	R	R	R	R	R	R	R	R	R	R	R	R	R	R
Virest	22=1e	22/0	R	R	R	R	R	R	R	R	R	R	R	R	R	R	R	R	R	R	R	R	R	R
81-7241	23=4c	21/1	R	R	R	R	R	R	R	R	R	R	R	R	R	R	R	R	R	S	R	R	R	R
Chiyacao	24	20/2	R	R	R	R	R	R	R	R	R	R	R	R	R	R	S	R	R	R	R	S	R	R
NCA5	25	19/3	S	R	R	R	R	R	R	S	S	R	R	R	R	R	R	R	R	R	R	R	R	R
5P27	30	17/5	R	R	S	R	R	R	R	R	R	S	S	R	R	R	R	R	S	S	R	R	R	R
Pm30/8*8866	30	17/5	S	R	R	R	R	R	R	R	R	S	S	R	R	S	R	R	R	R	R	R	R	S
NCD7	34	11/11	S	R	R	S	R	S	R	R	R	R	S	S	S	R	S	R	S	R	S	S	R	S
NCD3	35	19/3	R	S	R	R	R	S	R	R	R	R	R	R	R	R	R	R	S	R	R	R	R	R
5BIL-29	36	19/3	S	R	R	R	R	R	R	R	R	S	S	R	R	R	R	R	R	R	R	R	R	R
NCV4	Non-Pm1	10/12	S	R	R	S	R	R	R	S	S	S	S	S	S	S	S	R	R	R	S	S	R	R
GRY19	40	18/4	R	R	S	R	R	R	R	R	R	S	R	R	R	R	R	R	S	S	R	R	R	R
Tabasco	46	22/0	R	R	R	R	R	R	R	R	R	R	R	R	R	R	R	R	R	R	R	R	R	R
CH5025	43	16/6	S	R	R	R	R	R	R	R	R	S	S	R	R	S	R	R	S	S	R	R	R	R
CH7086	51	20/2	R	R	R	R	R	R	R	R	R	S	S	R	R	R	R	R	R	R	R	R	R	R
Responses were recorded as infection types at the seedling stage using a 0 - 4 scale (Si et al. 1992). R (resistant): IT = 0 - 2, S (susceptible): IT = 3 - 4.
