# Supplementary material for: Molecular Cytogenetic Identification of a New Wheat-Rye 6R Addition Line and Physical Localization of Its Powdery Mildew Resistance Gene
Source: Front Plant Sci. 2022 May 12;13:889494. doi: 10.3389/fpls.2022.889494 (PMC9134188; doi:10.3389/fpls.2022.889494)
Supplement: Supplementary file 2 [file Table_2.XLSX]

## Sheet: Table S2
Table S2. Molecular markers that were newly developed specific for chromosome arm 6RL.
Primer	Physical location on chromosome 6R of Weining rye (bp)	Forward (5'-3')	Reverse (5'-3')	Length (bp)	Sequence
XM68	Chr6: 301910199 - 301910360	AGAAGTAGGAACCGTGGCAA	ACCACTTCACTACCGGTTGTAT	162	AGAAGTAGGAACCGTGGCAACTGGTGAAGGTGATGCAGGAGCTGCCACGGCTGGACTTCTAGCAGCCCAACGGGTGGCCGGTGAGCCATGCTGACGAGGGGCCGGCGACGTGGGAACCACGACAGGATCGGACTGCAAGGATACAACCGGTAGTGAAGTGGT
XMM10	Chr6: 311997731 - 311997980	CTACAGATGGGCTAACAAA	CATTTCAATCTACACCGAC	250	CTACAGATGGGCTAACAAAGTGGCACAGAAAGTTCACGTCAAACGACAATCTGATGACCGCGTTGAGGTGATGCCGGAGTTGATAACATTCGTTTACATGAGTGGATGACACATATCATGTACATGCAACCAATGACATTACAAGAATTAGAGACAATGCGTGGGAGGGTGACCACATCTAGATGAGTGTGAGTAATAAAAAAAAAGTTAGCGCAACGTAAAACTGATGTGGTCGGTGTAGATTGAAATG
XM71	Chr6: 321437678 - 321437975	CACGATGAAGGTGAGTTG	TCAAGGAGGTCACTGGTC	298	CACGATGAAGGTGAGTTGAGGCAGCGGGGCGACGTCGTGAAGGCGGGTCGACGAGGCCTCAGCGACGGAGAGGCGCCTGCGGACTCCAAGCAGCAGCGGCTCGAGGTCGCGACGACTTGGTGCGGCTGCGGGTGAGGAAAATCGCAGCAAGACGACTCAAGGCCGGAGCAAGGTGGCTTGTAGCAGAAATGGGCGTCTCAAAACCGGAGTGAGACGCGGCCCCGGCAGCCCGCGGCGCGGGCAGGTTGAGCACCGCGTAGGTCAAAGCAAACTCTGAGGCGACCAGTGACCTCCTTGA
XM74	Chr6: 330465782 - 330466112	CGCTGCTCCCCGATGTCT	ACGCACTCCGCCTCCACT	331	CGCTGCTCCCCGATGTCTCTACATCAAGAACTCGGCTCCCAAAATACACAGGTGAGCAGCTCGTCTTGTGGCGTCACACACCCACACACACTAAAAGAACAACAGTAGCTAGCATGCGCACCCTGCGCGAGCGGCATCACACACCCAGCGCGAGCTGCAACACACACAAGCATACATCACGCACGCACGACACGCGGCAGCACACAGACTAGCACACATCACACACGCACACGGAAGCACATGCGTTGCATGCCCTAGCGCTGACAACATGCACGACGACGAGCATGAAGACCACATAGTGCGTGGCGGGTCGAGTGGAGGCGGAGTGCGT
X4M2	Chr6: 337514466 - 337514625	GCTCCTAGTTCCTCAGCGAT	GGAGCATGAGACGTAGGGTT	160	GCTCCTAGTTCCTCAGCGATACTGTCGTGGGAACGATTCCGGCAATAATAAGGGATAGGGTAAAGGAGTATGACCTATCGAGATGCATATGGGTGACACGGTAGTTTTAGCGAGTTCGGGCCTCTCGCGGTGGAGATAACAACCCTACGTCTCATGCTCC
XM77	Chr6: 353115451 - 353115759	CCAGGAAACAATCAAGAG	AAGGAGGTAAGAAAGCAAT	309	CCAGGAAACAATCAAGAGGATAGAGATCACCTCTTTTCCAACTGCAGGTTCAACCACATGGTTTGGAACTTTTTGCAAATATATTGGCCTCCAGGGGAGGATCAGGTTCAGACTGTGAGTCAGGCTAGGGCAGATTTTGCTATGCCTTTTTTTTTCCAGAAGTGGTGTTCATAGCTTGCTGGAATATTTGGAACATAAGAAATGGCAAGGTTTTTAGAAATGAAAGGCCATCTTTCAATAGATGGACACACAGGATAAAACCAAAATTTAGAGATGAGCTGTTCAGATGGATTGCTTTCTTACCTCCTT
XM79	Chr6: 360542200 - 360542484	TGCTCCTTGAGATGATCGGT	TGGAATGTGTAGAATGCCCG	285	TGCTCCTTGAGATGATCGGTCATGCAATAGATAGCACCTCCATAAAAACTGGTCCATGTGTTATCTATATGTCATTTGTTATGCAATGCACAATAAAGTTGCCCTATGTTTTCTTACCACTTTTATTTTGTGCATAAGAAGTGATAGTATAATCGTTGAATTACATTTCTTATCTAAATAGATTGCAAACAATGTAGAAGACAATTTTTCTATATATATGTGCGAAATGGCATGCATTACATTTATATATGCTCGTGGCCACGCACGGGCATTCTACACATTCCA
XM81	Chr6: 370831756 - 370832040	CACCCACTGAGTCCTTCTT	CACCTCCTTGACAATAA	285	CACCCACTGAGTCCTTCTTGGTAGAGCTTCAAGCTTTGAAGAGTTTCATAGAGTTCATCTTCCCGCTGGTAGATACTAAAAAGATCTATGCTTCCAGCTTGAAGTGTTTCTACATGTTTACCTTTATATTAGTACTCATTACCTCTCTAAAGCCTTCCATATCTTCAATGTAATGGACTATTTTCTTCCAGTAAGCTCACGAGGTTCTTCGATGTACCATTATTCTTCAGTAGTAACTATGCTCTATATAAGACATTTTCATCTTCTTTTATTGTCAAGGAGGTG
XM84	Chr6: 381868485 - 381868630	CGTCGTCAGGGATGGAAAAC	ATCGTGCTCTCGGTTGATCAG	146	CGTCGTCAGGGATGGAAAACAAAAACAAGGCAAGATTCTTACTCATTAGAGGCGATGTAAGCCCTTTACAATGCTAGGACTGCGGTACCCCCGGCCTTCCTAAGAACGTTCTTCGTCGTGCCCTGCTGATCAACCGAGAGCACGAT
XM86	Chr6: 390020441 - 390020787	CCAAACAAACGTTGCCATGG	GTGGTGAAAATGATGGTTCTTGC	347	CCAAACAAACGTTGCCATGGTTCAAACATTATGTTTGCCATTTTTTCCATGTTCCAAAAAATAAATTTCCATGGTCTAGAATATAAATTTGCCATTGTTTAAACAATAACTTTGCCATGGTTCAAACAATAAATTTGACATGGTATGGTCCAAAGTATAAATTTTCCATGGTTCAAACAATAAAGTTGTCGTGGTTCAATAAATAGATTTAGCATGGTCTAAAATATAATTTTTCCATGCTTCATTTGTTTTGCAAAATAACTTTAGAAAAAGCAATAATTAAAATATGGCAAGAACAACTATAATTGTGGCACTAAGCAAAAAGCAAGAACCATCATTTTCACCAC
XM88	Chr6: 400222775 - 400223012	GACGGTTCCAAAACATCA	GGAGCCCTGCTTCATCAC	238	GACGGTTCCAAAACATCAACATTCGGCACCCACCTGACCGTTGCGAATGGGGTAGCTCAAGCTGTATGTGCTGCTGGAACGGGACCGGGCTAAAGCCTCCTCCCCTATGAGGAAGTCGAGATCGGCCATGACGCCCGCGCTGTGCTGCGCCAGCCAGTTCCCCTTGGCGGTGGCCCTCGTCTGGTCGGAGAAGGACTCGTTGACGGCGACGGCGGTGGGGGTGATGAAGCAGGGCTCC
XM90	Chr6: 412033598 - 412034069	TTTGATAGCGAAGGAACC	TGCTCAGGGAACAATACC	472	TTTGATAGCGAAGGAACCCACATAGAGCAAACCTCTTGAACCATACACAAATACACAACCATCCAAACAAACTTGTGTGCTGGTGATAAGGCGAGAGCATGTTTTTATTAGGTTGTGCCAAAAGTGTAGATGGCTTGGCCTGGTGTAACGCTCGCTTCTGTGCATAATGCATCAGTGGCCGCCAAAAACCATGTTGTACGCATAGTTTGATACTCCCTATGTTAGTTCTTTACGGAGAGAGTAGTTTGCTATGCTTGAGGAGTGAGCAGATGCATACTGTTTGGTTGTGTATAGTGTGTTGTTCTGCTCACCCCTTTCAAGCCATTCGGCACCGCGCTTCACAACAACATATAGCACATATCAAACATGCACATATTTAGTGGTACTCCTACATTTTAT…
XM92	Chr6: 421476001 - 421476473	ATGCAGCCCTCATATCCCTC	ACCGATGCGTACCAGTGTAT	473	ATGCAGCCCTCATATCCCTCTCGCCTCCAACACACTTTCAGTGGCCTATTGTCGCACCTGGTGACCACGATGACAGGGACATGGACTAGATAGACATAGCCAAGGGCCTAAGATTGGGGGGGGGGGCTCATTCCCCTAGTTATCCTTGCATGTATATTTTGTTTTCTTATTCTTGTTTATCTTCTTCTTATGTCATCATGTTTATTTTCTAGTTTTACATAATATCTTGTTTATCCTTGGAATGCCCTTTGTTTATGTTTTTTTATGAACCCACGTGTTTGGATGTCGCTAGCAAGTCCGAAATAAAAAGAACAAAATGGATAAGTGACACGGGAAAAGAGCAAGCGAGTGCGACAAGGTATAATATATCTATACTAACTTTTCTTGCAAGTTTAATTA…
XMM15	Chr6: 432447685 - 432447833	CGCCTTCATAAATCACCT	CGACAGTAGCAGCCGTAC	149	CGCCTTCATAAATCACCTTAGCTAATTCTCCCATGAATCATGTACGTACGCAGGGCTCCTATGCACTGTCGCGTCTTCTTGTGCGCTCTACTACCCTTGAAAGACCTGTTTTCATCGTGTCTCCTTTATGCGTACGGCTGCTACTGTCG
XM96	Chr6: 440123022 - 440123397	TAGTGATCAAAGACCCCGCC	TGGCAGTAATCGTCTTCCTGT	376	TAGTGATCAAAGACCCCGCCACATTTGCAAGGTTTTCCAAGCCCATAAAACATCCAAGATTACGACAAGAACAAGAGCATGATAAGTAAGCCAGAGTGCCTGACCCATTACTAAGAACGGAAGGAAGATAAGTCCAATAGATGTATTGGTGGATACAAAATAATAAATGAGGTCATCTAACATACCAACCTATGATATGATATGCACTAAGGAGGTGGTATCACACACTAGTATGGTGCATATGATACTAGTCCCACTATGACCAGCCTTAAACCACTACTGTTTTTACCTCATAGTAAGTAAAATACTATGAGTTTAAATTTGTCAACACAAGATGGAATTCCAAAATTACCTCACAGGAAGACGATTACTGCCA
XM98	Chr6: 450659935 - 450660036	ATATTGAGAAACGGCATG	TTCATTAAAATAGCAACCC	102	ATATTGAGAAACGGCATGGCACTAATGTCATGCAGTAATGTACGTCCACCAACCACCGATGACCGATTAACCATAGTTGCGCCGGGTTGCTATTTTAATGAA
XM100	Chr6: 461261832 - 461262138	AGTGGTGTCCATCGTCTC	CTGGCAGTTACATAGTTCTTTT	307	AGTGGTGTCCATCGTCTCATCAGTTTCTATATGCGTGGAGTCATTAGAGAAGGCTTTGACTAGTCTAACCAACAACTAGATGTGGCACTGTCTCATGATCCGCTGAACCTCCTGCCAGGCCTGTCAAGCACATATGCGCATGCAACAAGCATTTACTCTGCATCATTCTGATTAAAAAGGGATGCAATCGCACGGACAATTTCTCATGCATGCAATAATTTGGAAAGCAGGACATGAACAATTGTCGGGCGATTAAGGACCCACAACATGACAGGTACTCAGCAAAAAAGAACTATGTAACTGCCAG
XM103	Chr6: 470034177 - 470034514	AGTTTGTCGCTGTTTGTAG	ATGGTGTAGTTTGGTGCT	338	AGTTTGTCGCTGTTTGTAGTGGGAAACACGTGCGACCCTCCGAGCAGATTGATACAGGATCACGTTGGATGATAAACTACGACTGTGTCCCAACGGTTGTGATGGGTTGTGAGTCGGTGTTGGAGATGCCTTACAACCGAGTATGCTCTACGAGACTCGTAGCTGGAGAAATGGATTATGAGCTAAGCTATGGCTATAGGTGGAATATATATGGCTATTAGAGCCGAATCCTGTCGGCAAATGAATTTTCCAATCTAAAAATGAAGGTCTAGACTCAAACGAACAAAATATGTCAAGGTCTTCTCTTCGTCCATTAAACTAGCACCAAACTACACCAT
XM104	Chr6: 479865365 - 479865169	CAACGCCGAGTACAAGGG	AGCAAAGCACGCCAAAGA	197	CAACGCCGAGTACAAGGGTAAGCCGCCCTGCCGAGTGTCTCGCACGCACACTTCCCTTCACCTCCACCTCCACTTGCTAGCTAGCGGCCGATATCACAGTACAGGTGTGAAACATTCGAGGCTGACATTTAACAGATTAGTGGTACATCTGGGATATTCTGCAGGTGGACCGAGCAGTTTCTTTGGCGTGCTTTGCT
XM106	Chr6: 491362200 - 491362453	CGTCAGGTCGGCAAAGTA	GATGCGGGTCAATGGTCT	254	CGTCAGGTCGGCAAAGTACGCACGCACACTTGACCGGCCTCCTCTGACTTAATCGCCCGTGCTTAGCGCCCCGAATCGCCTCGCCTCGCGGCAGTGGTATATAAACGCACGGCCCCTCACGTTTATCTCCCGCACATCCATCCATCCATCCATCCACCCCTGCGCTAGCTAGCTATCTACTCCTAGTAGCCGTGTACAGTTGCAACACGTACGTCCGGGTGATCCATCGCCAGCCCAGACCATTGACCCGCATC
XM108	Chr6: 500337630 - 500337946	CTCCATTGCCCATTCCATCG	CGCGAATTTGACTTAGCCGA	317	CTCCATTGCCCATTCCATCGGTACGGCCTGTCTCACGGTACAGAATATAACACTCGAGTGTGTGGATCGGATCGATCGGCGACGCGCGCTCGAGTCACTGTCACCCCTGGGATTGCCAATCGTCCAGTAGTACGTAGTACGTGCTCGCCTTCGCCCTATGGTATGGTGCTCCAGCGCTGGGCATGGTAGGATAAGCCAAGAATGACAGGCGGAAAGAAAAGAGCATCCATACCGGCCATACCCGTCGTTTAGCCAGACATTCCCGACGTGACGCTCGCCCTGTTAAACTTTCTTCCATCGGCTAAGTCAAATTCGCG
XM110	Chr6: 510047819 - 510048136	GATAAGGAAGTAGTTGGGTC	AGGATTGTTAAACACGGA	318	GATAAGGAAGTAGTTGGGTCATTTGATGATGCCACATCTACCAACTGTTGAGGCGGCGGGTCTTTTGAAAAGATCACTGGCCGACGTGTAGGAGGGCCCAAAATTTATCCGGTATCATGGATTTTCTATGTTAGTGCATAATATCCCATGGTAAAAGTTCGTACAGCGGCCTGTTATGCAATCCTAGCTCTCATGCACCACCTGCTCCTATTAATACATGGAAGTTTCTTCTTAGTGGTGTTGTTGCGGTCTTTTCACATGATGACCATCGATTATTTTAGGAGCGTCGACCCTAGTTATTCCGTGTTTAACAATCCT
XM112	Chr6: 520827956 - 520828271	ATCTCGGTGTCCTTTCGTGT	GTGTTCTGTTGGTCGCTGTT	316	ATCTCGGTGTCCTTTCGTGTCGCGGAGCGTCCCCGATGCGGATGATTGACTCTGTCGCCGATGCGGGCTTGGGCCTTTGTCTCCTGTGTGTGGCTCGCCGCGGCAGACTTGGGCTTTTGTATGCCATTTGATGTATTCCTGGGTAAAAATCATTTTCTTTCCTGATAATCAAATATTTCCCTTCAGATTACAACAGTTCTTCATCTGTTATCAGGAAGAAAAAAACAGCAGTTTTCCCTCTGGTGACATTTGAGGTCAGGTCATCCTGAAGCAAGCTAGCAACGAGGCATGATAAAAACAGCGACCAACAGAACAC
XM114	Chr6: 530165841 - 530166186	GCCATTTTCCTCGCCTCTTT	CACTCATATGCGGCTTCCAG	346	GCCATTTTCCTCGCCTCTTTTTCACGTTTTTCTTCTTCAGTTTTTGTTGCTGCCGCGTGGAGTCGTTGGGCCTGACGTGCGCCGCGGAACGGAGCCCGGCCAGCGGGAAAGAAAGCGAGGGGGCCCTTCGCCTTGCTCGGACAGAGAAGAGGAAGAAGAGAGGAGATGAGCGACAGCGGTTCAGCACTCTAGCCATACAAGCTACGTGCATGGATGCATGCATGAACCCTCGGGAGTCGGCATGCATGTTCGCTAGGCATGCATGCATAGGGACTGTTCCATATGTTCGCTAGGCATGCATGCATCCAGTGGCGTGTCCGTGCATGCTGGAAGCCGCATATGAGTG
XM116	Chr6: 540558668 - 540558843	CTCCTGTCCTCCTTCCTCTG	TCGAGAAAATCAAGTGCGGC	176	CTCCTGTCCTCCTTCCTCTGCGCCCTCTGCGCCCTCTGCTTACTGCCGCGACATGCTGCTGCCGGCGCCGCGACGGCGGGGGGCTACGTCACCGTCTCCACCGCCAGCTTCGCGGCGTCGGGCGCGACCTGCGACGAGCCCGGCCCAGGTAGCGCTGCCGCACTTGATTTTCTCGA
XM118	Chr6: 550321256 - 550321403	CCTGCTGTTTTCCGCTTGAT	TCCATTGCACTTCCTGGGAT	148	CCTGCTGTTTTCCGCTTGATGCAGTAGTACGTCTTGTAGCTCGTGCTGCGTCCGTGCGGAAAAATGGCGTCAGTAGTACAAGCAGTAGTAGTAAAATACATGAGGATCGATAACAACAAGACTCACCTATCCCAGGAAGTGCAATGGA
XM121	Chr6: 560515485 - 560515724	ACACTGCTGCTATAATGCT	CTGGTGGTACTAAACAAAAC	269	ACACTGCTGCTATAATGCTCAAGATTCCAATGGAGCACTATCTGAAACTCAGGTATAAGTACAACTGAGTATTTTCAGAATTATAAATTAAATACAGTAGTTCTAGGTCATCTATGTACTATCAGATATCCAAGTTCATAACCATCTTAGATTGTTGCTACTTAAAATCAAAGAGAAATAATATTATTCCTTAGTTTAGGTCAATCAATAGTATAAGGAGGTTTTGTTTAGTACCACCAG
XMM58	Chr6: 568894295 - 568894515	TGGCTCTAAGAAGAAGGTC	AGGTTGCTGAAATGAAGA	221	TGGCTCTAAGAAGAAGGTCACATATGAGGACCCATTAGCTACATCTAGTTCATCAATCAGCTCTGCATCCTCCTCGAACAAATCTTTATCCACAGACCCATTACCTGGGTCATCATCATTCCCAACATCAATGTATCCACGTGACCAAAATCATCATTTGGATCACCACCTCCCAAAGGTGAAAGAAAACAGATATAGCTGTTTCTTCATTTCAGCAACCT
XMM20	Chr6: 581475506 - 581475744	GTGGTTCGTTTCCGTTGA	TGTTTGACACCTTTGTTCTT	239	GTGGTTCGTTTCCGTTGACGGTTAGCATATCGGGCAAGATTTTAGAAATCTACCGCGCAGATCTTTTTATCCAGCGGCTCCATTTGCGGCTATTGCACTGCGATATTTTAAGTGCTGCAGCTGCAGATCTGATCAGAGTTGGGTGCATCTTGATATGGTCAAATCATGCATGTCCTCCTATGCTTCTAGATGAATTTAAACTTGTGCGCACCAAGTAAGAAGAACAAAGGTGTCAAACA
XM127	Chr6: 590063613 - 590063884	TAGCAAGCTCAGGTGGTCAA	ATTCCACGATTCTATGCGCG	272	TAGCAAGCTCAGGTGGTCAACTCTATTTCCCACCCAAAAAAACTTGTCAAAACTATGGAACAGTTAGAATTTGCAAACACATCAAAACATGAGCACGAACATAAATTTTCTATACCATTTTAAATTCAGCTCTACTGTTCTGCCACAACAAAAGGAGAATTCTCGGAAATTAACGATCTAGTATGAAATCAACCCAGTGCGTGGATGAATATTACGCGACAAGCAGGTAAAACGCACCTGAAATCACGCGCTCGCGCATAGAATCGTGGAAT
XMM107	Chr6: 601320675 - 601321094	ATCAGACGAGCCACCCAT	ACCACGCACAGCAGAAAT	420	ATCAGACGAGCCACCCATGTTGTGACTGTACGACGAGGCGAACAACCGGTGGTGTGTTAGCGGTGGTCAACCGCATGGCCGGCGATCATCTATCAACACGGCCACACGGGCCAATCAGGTGCCCGGAGGATGTGAGCTCCAGAGACGCAGGATCTAGCCAGCGTTGCTTATAAGCGAACGCAATATAGTATCCGATGTTAACCATTGTTCCCGACTTTAACCTCTGGTTTTGAAGCTCGAAAGTTGCACACAAAAACTGCATATTCTCGGTCAAAATGACACGCGCGAGCACCTGGGCCGTGATGTTAAAGGGTTGTTGTTGCTGCTGCTATATGGTGCCATTATTTCCTGACGTTGAGACATCCGTTGAACTAAGGTTATCTAGTCGGCAGTGTAGGG…
XMM22	Chr6: 611018925 - 611019185	TTTTGTGCCTCAGCTTCC	GAGTCTCGTGCCCGTTGG	261	TTTTGTGCCTCAGCTTCCCAGCCACGAGAGGTGGGACTAAAGGGAACGAAGTAGCTGTTTGTTCCCACACTTGACGGGGGCACATGCTCTAATTATTAGTAGTACCACGACACACTCCTTACCAGAAAGCCCATTGCAAATTGGGCCTTGTACATTGCATGGGCTTGTCGGGTAGGTACGTAGGTGGCGCTCGCTAGCCTAGCGAGGTAGGCGGGGGGATCGCGAGAGAAGCGCGCTAGTCGCCCAACGGGCACGAGACTC
XM133	Chr6: 620768744 - 620769166	GCTCCTCAAACAACCCTT	AACAAACCTTTTACCAACAT	423	GCTCCTCAAACAACCCTTATACGTCCAGACAGACGATCGGTCACAAAATTCCGGTCCAGCTGCACCCCTCATACCGGTGTTATGTGCTTACAACTTACAAGTTGATTCTTTCCAAAAGCATATGATCTAGATTTGTCGTATTAGGGCGCGTCTTTCTTCGGTCAAATATTCATAAAATTCGTGGGTAAATTGTTGGACTCCTTTACCCCCTCTAGGGGCATTCAACAAGGTGACCCATTGTCCCCTATTCCTTTTTGTTCTTTCTCTGCGTTAGTCAACAAATCCATTATGGAGGAGGTCTGGAAGGAGTGATTCATTTTTTGTTGAAGAGCTCTATTTATCTCGTACATTCTCTTTGCGGATGACTCATTACTTTTTTTTCCGGGCTTCTGAGCAGCA…
XM136	Chr6: 630411862 - 630412198	TCAAATCCACCTCGACCGAA	TTCTGTTATGACCAGCCCGT	337	TCAAATCCACCTCGACCGAATAAATATTTCCTTCCAGAAGGGGTCATGCAATGGCGTTTCTTGGAGGTGGTTGCGATTATTATTTTTGACATTTTCGTTACCGAAATATTCATGCAAATACATGTTGGTGAACTGTGCATTATTTGTTTTGCCCTTCTTTTATTACCATTGAGCTAATCGCTAAACCCAGGCGGGTACTTTTGTAGTTTAGACCGAGGATGCACACCACACCACAGCAAAAACCGAGGGAAGAACCGTCTACAAAGTAAACAGAGAGAGAGAGAGAAGTTCTGGGGAACGATTTCGTACTAGCTGGTACGGGCTGGTCATAACAGAA
XM137	Chr6: 641394922 - 641395224	CCATCCTGCTACAGTCAG	GGAGTACCGCTAATAAACA	303	CCATCCTGCTACAGTCAGTACTGTTCTGGTCCGGCCGCGCCATCCTTTCCATTTCCGGCACCCTCCGCTTCCTCCCCCCTTTCCCCCATCCATCCACCCACCCACCACCCCATCCACTCGCCCAGCTACTCTACTCTACTCCCCACTAGGTAGCCAGCCAGCCAGCCGTCCACGCCCCTCTGTGCTTGCGCGGGCGGGGCCCGCGCCGCAGTCGCGTGCCTCATGCATAAACAATGACTGGGCCGGCCGGGCCCCGTGCTCGGTTTAACGTCCTGATCGATTTGTTTATGCGCTTAATCCTCG
XMM108	Chr6: 652006581 - 652006770	CACAGCACAGCACAGATGAG	TGCTGACAATTGCTTCGCTT	190	CACAGCACAGCACAGATGAGAGGACAGTCAACTCGATGATCTACATGATCTCAAGGGCGCATTACGTAATACTAGGCCTATAAAAATAGAGGAGAGAAGCTCTTCTTCACGAGTACCACGTCCTCCCCTCAACGGATAGAGAGTAGATAAAGAAACGCAAGCGCGAGACGAAGCGAAGCAATTGTCAGCA
XM141	Chr6: 660023633 - 660023845	TGGCGAGACGCTGAAAAT	CCCTGTGCGGAGGTAGAA	213	TGGCGAGACGCTGAAAATGTCTGCGCGATGATCCAAGAGAGGAATTTTTATGTGCAGGATGCGTTCTCGAAGGTCTATGGAGATGGCTACTTCATCTGAAAGGAAGAAACATGCTTCGGTGTTCAGTGGAGTGGAGTTGGGATATGTGAAACATGGCGGGGGCCCTTGGGCGGCACAAGGCATTCTCCAGATATCTTCTACCTCCGCACAGGG
XM143	Chr6: 670413698 - 670414039	GCCACCTTCATAAACAAC	AAGAGCATATCCCAATCA	342	GCCACCTTCATAAACAACTTTTGCTCGTTGGAAGAGGCCTTGATAGCAATCTTCCTCTCCTCGAGCTTAAACTTTTTGTTTTGCATCTCCATGAACATGGGAAACCTCTCTGCCTTCTTTTTCTCCTTCATCTCATTGCGCTTGGCACATTCATCCCCCTTCGCCATGATGTCCTCGAACTTGTCAGACATCTTGGCCGCCACCCTTCTCGCTTCTCTTTGTTATGTCTCCCCCTAACCTAGCCACATGGGTCGTAGGTTCACATGGTCAAACGAGCAACAAAACCCAACCGACGCGAACATTGATCATGTTTTTATGCTCAAATGATTGGGATATGCTCTT
XM145	Chr6: 680313061 - 680313305	ATATTGTCGAAAATGGAAAG	CCTGTTGCTGTTAGGGTAG	245	ATATTGTCGAAAATGGAAAGAACCAAACACTACATACATCTAAACAATTGCGCCGCCATTAAACCAAATACTTCAAACAACACAAATTCAGTGAAAATTCAGGTACATTTCTTGGTTCGATTTTGGTCGGTCCATGTATCATTCGCTTTGCCAGTTCACCACTCTCCGCCACAAAGGTAAACCAAAACCAGATTGAACTGAGGGTGCAGCACCCACCGTGTGTCTTCTACCCTAACAGCAACAGG
XM147	Chr6: 690582140 - 690582501	GGGGACAAAAGTTAGTGGCG	CTCCTTCCGTACCAGCTGAT	362	GGGGACAAAAGTTAGTGGCGCGGTCATATGCTGGTGCATGCCCGAATATTTTCATCAAAGGAGCTAACACTGTCAAAGAAGGGCTTTGATTTCAGAAAACCGCTTTGCATTATAAAATGACATTCTAGAGACGATCATATACTCTTTCTTCCTTTTCCTTTATTCGTGCAATCAGCTTTGTAAAGGAGTATTATTTCTCTGCACGTCGAATGCTTCCTTTATGGAAGTATGTCATTGCCAGCATTCGGCATTGCGACGCCTGTACTATACTATAAATAAAAGATATTAAATGAAGATAAATGAATCTTCCTTGGCACGTGCCGATAATGTTCATCATCACAAATCAGCTGGTACGGAAGGAG
XM149	Chr6: 700030314 - 700030667	GCCACAAAAGCACGGAGAA	CGCCGCCTGGACAAATAA	354	GCCACAAAAGCACGGAGAATTTTTTTTTTTTTATGAAATCAGAATGGCCAAACGTAAACATAAGGTGAAGCTATTTGGATGGTTGTTATGTACTAGTTGTGACTTGTGAGATATATTGTTGCAAAGGCAGTTCTATGTATCAATCACAATTGTCTGCATAAGAGCCCAGAGTACGTAATTCAGCATCACATACTAATATCATAGTGGATAACCATCAGAAAAGAAAGCAAAAGCCTCACGTGGATAACCGTCAGAAAAGAAAGCAAAAGCCTCACCACAAACACAATGATACACTTTGCCACGCGATGGTTCACCTTCACCACAGCCAGCTCCTCCTTATTTGTCCAGGCGGCG
XBB8	Chr6: 710023063 - 710023195	TTGCTGAAAATAAGTGTTG	CCAGTAGATGTGCAATAT	133	TTGCTGAAAATAAGTGTTGGCCAAAGATATGTGAATTGTATGAGCATGTGTACTGAATTGTGCTTGTGATGTTAAGATATGTTTGAACATGTCAACTAAATGAGCATGCAACTGAATATTGCACATCTACTGG
XM155	Chr6: 720149033 - 720149367	AATGGGAATTGGTGGTT	AGAATGGTCCTCGTGTCA	336	AATGGGAATTGGTGGTTTGTGTGATCCCGGCCTGTCACGGAGAAGGACCGAGCAGCCTCCTAGCTAGGATAGGACCCTGCGGTACAGAGATATCGCGCTGAAACTTTTCCGATTAGCTGAGACCTTTTGCGGTAGGCTTTCCGGCTGTGAAGGCCGATCGAGGGGGCAGTAATGGCGGCTCCATTTCCGGCCGTATGAGCAAATCGGCAGGCGTTTGGCGCACGGATTCAATGCTGGTTTATTACTACTGCTCTGCCATGGTTTTCCTTCTCATGATGGCAAGCAGATGCAGCTTGCGAGGAGTTGGTATAGCTGACTGACACGAGGACCATTCT
XBB9	Chr6: 729987982 - 729988363	TTTAGGTAATCCCAACAAG	AATAGACAAACTGAAGAGCC	382	TTTAGGTAATCCCAACAAGCCAATGTCCTTTTTTGATCTTTGTGAGAATGGGATGTCAACCTATATCGATAAAGATCGTGCCGTTGTTTCCATTGATGTGTTGCTTTACTTCGGTCGTTATGAAAAAGAAAATATTGTTTTCAAAGCATTTTACTTAAAGATCCTACTGATGTGATATCTACTCGGTGCTCTCTACAGAAAAGAGGGGTGCTAAACATTCTTAGGGAAGTGTTCTACAGAAATAGGAGTGATACACATTCTTAGGAAGTGACTAAGAGGCTGGCCCAAGTGGTGAGCGATGTCTACGGTGGCGCTCATGGCTAGGGCCGACTGTGGGGAGAATGAAGATGTTCCGTCAGCGTGGCTCTTCAGTTTGTCTATT
XMM117	Chr6: 740205210 - 740205382	TTCCCGCTTTCAGTTTCACC	CGTATCGGCTACCACCATGT	173	TTCCCGCTTTCAGTTTCACCCAGCGCAGTGCCGGCGAGGAGCGCCGCTGGCCGCACAAGTTGCGGGCCAGCTTGACGGGGTCCATCTTCCATCCCAAATCCATCGACGTGGCCCTGGCACGTACGCTCCGGAAACCGCCGGATCGACCTCGCCACATGGTGGTAGCCGATACG
X3M16	Chr6: 750490078 - 750490270	CTGTTCTTTGTTATCCCACC	TCTACCTGCACTCAGTATGG	193	CTGTTCTTTGTTATCCCACCCAGTACAGGCCAGCGAGGTAGTAAATAATAATCGTTTAGGTGCATGTGTAGTGACTGAGTTGCTTCCTGTTCTGTTCTAGGCCGGCTACATGTATGAATGAACCTTCTACTGTTGCCTTGGATCATCAGGTAGAACAAACTAGTCTATCCTCACCATACTGAGTGCAGGTAGA
XMM123	Chr6: 760585168 - 760585371	CGAGAACTGCCAGGACAAAT	GTTAGTTCTAGGGGCTGGGG	204	CGAGAACTGCCAGGACAAATAATCTCCCTGCATCTCATGGTATCCTGACTGTTAGTTTGATTCCAGGAATGTTCTCATTTTCACCTGATACACTCTCATCAGCCATCAGGGGTAGATCACCTTATAGGTTTAATATAGTAAAAACCCTTTTTATTATTTATTCATTTCGAAAAGGAGAGTAGACCCCCAGCCCCTAGAACTAAC
XM165	Chr6: 771114907 - 771115067	GATAGATAAAGGCACGAGG	TGATGCTGAATTGCTGAC	161	GATAGATAAAGGCACGAGGATCACAAGAACATCTGCTACGGGGCAAAAACGCATTAGCTCTGACGACAACAAGTTCAGATAGATTAAAGCAACAACAAGATCCAGAAACACATTCAGATACTAGCCATTGACCGGAATGTCAGGTCAGCAATTCAGCATCA
XMM171	Chr6: 780773793 - 780774038	CCTTTTATCATGAGCCGCCC	AGTTGTAGTTCAGTTGCGCG	246	CCTTTTATCATGAGCCGCCCACATACGAAGCTCCCGTAGCTCTGTAGGGCTTTTGGAATTTGCACACTCCTTGGCAATATCTACTGAGCTGTGTCGTTTGCCTCCCATTGCAAAATAAGTTAATTGATAGCATTGCAAGCAAGAAGAAATTCAAAGTCAAGAGCGAGTAAATTATTACAATCACGCAAATAGTATTGTTCACAAACACTCGAAAGTAAGTTCACCACGCGCAACTGAACTACAACT
XM169	Chr6: 790961038 - 790961335	TGGTCCCTGCCCGCTCAT	CTGTCCGTCCGTCGCTGT	298	TGGTCCCTGCCCGCTCATGGGCCCGCCTAATAGGTTGCACAGTTTCTAAAACATTTTTTAATATTCGCATTTTCTTTTGCAATTTGGGACTTTATGAAATCCCAAAAAAAAGGGAAAATAAGAAAATAATAAAAGGGGCTGCAGAGGAGCATATAAGATAATATTTCTCGGTCATTTCAAAAGAATGTGGCTAGGTGGACTGGTTGTTGCATTGCGGCTGAACGTTAGTGGACATGGGTTTGAGTCCTGGCTAAAGCATTATTTTTATTTTTATCGTAAAACAGCGACGGACGGACAG
XM172	Chr6: 800782750 - 800782965	AGGCAATAATCGGTGTGGAGA	TGCCATGCTACATCTACTTCCT	216	AGGCAATAATCGGTGTGGAGAAAAATGTAATGTATTTTTTTGGGATAATATTGGTATTTAAGGTAGCCTTATTCTGAACCTGATGAATCATATACTTATCTATGATCTATTTTCTCGAAAGGCAATATATTAGGCGCTGCATGCTTCTCCCCATGGTACTATATTTTAGGCTCCATTATAAAACAGTAGATAAGAGGAAGTAGATGTAGCATGGCA
X4M8	Chr6: 807506649 - 807506883	TGCTTGATCAGTCGCATGTG	GGTGGGAGTTAATGTACCGC	235	TGCTTGATCAGTCGCATGTGTTTTATTAATATGCAACAAATCACACAATATAGAATTTGGGTAGAGGAGCATGAAAGAAGGGGCAAGGAGGTGCTAGATAGTTACCCCACCTTTACCTCATCTGTCGTAAGTGAAAAAGTGTCAAAAATGGTACTCCCTCCGTCTAGGTGAGTAAGTCATCTTACAAAAACCAAATAATCCCAAAACACTTATGTGCGGTACATTAACTCCCACC
X4M26	Chr6: 819110070 - 819110499	TCTGCGTCGGGACTCTTT	AACCGAACCGATCTAATCTAAT	430	TCTGCGTCGGGACTCTTTTAAAAAAAAGAAACCGACTAGGAGTCTTACTAGCCCAGGACTCCTGGGCTTTATAAGCCGCCCGAGCCGACCCGAGACGCCCAGCCAGCCCGCCTCGCCCGCGTCGCCCAAACCCTAGCCGCCCGTCGCCCTAAGCCGCCGCCGCCGCCTGCCGCGCCGCCGCCGCCACCCGCTGCCGCCGCACGCCGCCCCGCCGCCGCGCCGCGCCACCGCGCCGCCACCCCGCCGCCGCGCCGCGCCGCCGCTAGCCCGCCGCCGCCGCACCACCGCACCGCCCGCCGAAGTACCCCGCCGCCACCGCCGGAGTCGCCGGAGTTCGTCGAGGTAGTTGCGGTTTTCTTTTAGAAACCGATCGGTTTAGTAATAAAACCGTAGATTCAT…
XM178	Chr6: 830247448 - 830247626	AAAATTAGCATCCCCGACGG	TGGGCTCCATTGCTTTGTTC	179	AAAATTAGCATCCCCGACGGCAAATCTGTCAGTTTAAGAGCTAATCGGAGAATTCAAAGTTCACTGGGAAAAGAACTCTGGATATTTTTTTTGCAGAACTTGCACTAGCTAGGGAGTATCAGCGCACATGTGAAAAGAGAAGGGGAGTATCAGCCCAGCGAACAAAGCAATGGAGCCCA
XMM134	Chr6: 839088998 - 839089097	TTTGCATGCATGTTGAGGTGA	AACCTCGGTAGAAGGAAGCC	100	TTTGCATGCATGTTGAGGTGAACCTTTTCCCATTCATAATTGTGTAATGAAGTGGCATGGTTGCACTGCTCCACATTGTTGGCTTCCTTCTACCGAGGTT
XMM67	Chr6: 852086091 - 852086323	CATTGTTGACTGGAGGAG	AATGCTTTAGCGATTGTC	233	CATTGTTGACTGGAGGAGTTCCATGTTGTGTTTGAATATGCTCCAACCTCCAAATCGTCTGTTAGACATAATCTAGATCCACTGCAAGTGAGAAGCTAACAATACAATAGTTGTCTAACCATTTCGAGGTCACTTTACATGCAAGGTAACAAGATCAGATAATCTTTTCGAGGTCACTTTACATGCAAGATAACAAGATGAGATAATCTTTTCTTGACAATCGCTAAAGCATT
XMM32	Chr6: 858653782 - 858654058	GATTGCTTGAGTCCCACC	TCCCCATATTTGTTTCTGTT	277	GATTGCTTGAGTCCCACCTTATCCTCATCTTTGCACCCTTTCCCAAAGAAAATAGATGATTTCTCAAGGTTTACTTTCTAGCCCGAGGCCATCTCATACTCTGCCAATATATCCCTCAGTGTTCGTAATGTTGTTTGAAATCCTTCGAGAAACACTATACTGTCATCAGCAAAAAGCAGGTGTGTTACATGGGGACACTCCTTTGATCTTGTTCTCTCGCTGTGCGTGCTTCAGAAGAGCAGAGAAACCTTCCACAAAACAGAAACAAATATGGGGA
XMM139	Chr6: 872209067 - 872209381	GAACCACCCATCGCTGAATC	TTAGAGGCCCCTAGTAGCG	315	GAACCACCCATCGCTGAATCCATAGTGGAGAAAGGAAGCTCCCCCGAGTTAGCCGTAGAACCACCAGACGCCGGAGCAAGTCTCGCCGTCGCCACGAGCAGACCGGCAGACCAGGGGCTGCAGCCACGCCGTTGCAAGCCACCACAATGCAGATCCCAGGAGGACCTCCGCCGCCACCCCGCGCCGCCCGCCGCCGTTGGGGACCAAATCCATGAGGATCTGGCCAGGGGGGCGCCGGCCCGCAACCGCCCGATCTGGCCCTGCCGCAGCCGCCACGCCGCAAATGCCCACTAAGCCGCTACTAGGGGCCTCTAA
XMM85	Chr6: 881102526 - 881102729	CTGCTGGTTCCAACATGTCG	TGTTCACTACTGCTGGCTGA	204	CTGCTGGTTCCAACATGTCGCGACGTTGGTTCCAGCATGCAGCACCCGTCGCCCTCAAGCTCGCAGCTCCATGATGGTGTGGGCATGACCATGATCGCCACGGTCACATCACTGACAAAAACGGGTGTAGCTCCACGGAGCTGTGGTTGCAGCTTCTTTCCCCACCCCTGATGCCGTTGAAGCTTCAGCCAGCAGTAGTGAACA
XM189	Chr6: 890094812 - 890095081	TACTTTACTTATCCTTGTTCCT	GGCTTTCTCGTTTCACAT	270	TACTTTACTTATCCTTGTTCCTCCTACGCTTAAGAAAATGTTTTTCCGACCAGGAATGTCACAAGTCGATGTCCCTCACTACACTTGCCAATGCCAGGACACCCACGACTCGCGGTCGTTCATTATCGTAAGAATGCAAACATCTGCTAGCTGCAGCGGCACTGGTACGTACGATTACCGTCTAGGTGCGTTGAACATCAGGCTTGGAGCCAAAGACCAATGGCGGAACGAAATCTATCTAGTTAGAAGAAAATGTGAAACGAGAAAGCC
XMM142	Chr6: 901229928 - 901230059	ACTTGGTTCTGACGGATTT	TGTGGGGTGTAGTTTATGTT	132	ACTTGGTTCTGACGGATTTGCCTCCTTGAGTAATAGAAATCTCCCTTTACCCTGCAAAAAAAAATAAAAATCGGTAGTACAGTATCTGATCTCCTGACCAACCTGGCTACTGAACATAAACTACACCCCACA
XM196	Chr6: 910548724 - 910548936	ACTTCGGATGAATGGAGC	CATATGGAGAAACAGGACC	213	ACTTCGGATGAATGGAGCTAGGGTTTGGCCAAGTTAAACTTAGAAACTGAGATGTCGAATAGGTTCTTACTGTATCATATATATAGAATCTAGTTCTTGCAATCTTACTTCAACGAGTCTATTCTTTTTTTAACAGATCAGCGAGTCTATTTGGTGCAAGATAATCTGAAAGAGAAGCTTGCAATCCAAAATGAGGTCCTGTTTCTCCATATG
X4M11	Chr6: 921293755 - 921293923	GTTGCCGCCCACTCTATT	AGGAACTCCCTGATGACC	169	GTTGCCGCCCACTCTATTTCAGTGAGAATTTGCCTTCCCTCCTCTTCGGAGATGCACCTTTGTAGAATACCAGTTGTGCTTTTTTTATATAGTTCACCTTCGTGAACCTTGTAGGCTTTAGAACGCTGGACTATGCGGCGGGCCTCATTTTGGTCATCAGGGAGTTCCT
X4M15	Chr6: 927807829 - 927808058	ACTTGGAGCAGGAATGT	CTATGGGCTCAGGAAAT	230	ACTTGGAGCAGGAATGTCAATTTTGAAAGTGTTTGCTTCTCCTTGGGTAGCTGGAGCAAAGTGCTGTATCCACAGGTCTAGGCCTTCTTTACTGGATTCACCTGTGGATGTGGCAATCTGAGCCATTGGGGCTTCAACTTTATATTTTAACTCCAAATTGTTCTCTGAACTTTGAGCAACCTGAATTCCTTGTGACAAAACATTAGCATCCCCATTTCCTGAGCCCATAG
XMM150	Chr6: 939661224 - 939661323	CAAGAGTGGAATGCAACGAAAC	CGAACAAGAGGATGAATATGGGC	100	CAAGAGTGGAATGCAACGAAACAAAAACTTGTCATATTCCTGTGGGCAGGTATTTACTAAACAAAGAGCAAAAGGTGGCCCATATTCATCCTCTTGTTCG
XM203	Chr6: 953225655 - 953225846	GGTCAACATCTCCACCTGCA	GCCTCAAATACAAACACGGC	192	GGTCAACATCTCCACCTGCATATCACTGTAGTTTAGTTATGTTGCCAAAGCTGCAAATATGAAGCAGTTTGTGGGTTTCGTTTCCTCTGTTTCCTAAATGTTTGTGGCCTTGTGGGTTTAGTTATGTTGTCTGCATATATTGCTACTGTTCAGTGCCTTATCTAGTTTTCTTGCCGTGTTTGTATTTGAGGC
XMM84	Chr6: 959924684 - 959924912	TTATCGTGTGGCTGTTCCCT	AAACAGAGATAAGGCCGGCT	229	TTATCGTGTGGCTGTTCCCTGCTGAAATTAAGAACGTGACGCGGTAATTTAAACAGCAGTTTGTGATACAGTGTTTGGTAAGATGACAGTGAGAGGATTTGTGTGACAGTAAGATGACAGTGCAAAACATGGTACAGTTTTCAGAAGCTTGTTTTAGCTATGACAGTGAGAGGATTTGTGTGACAGTGCTCCGCTAGGGCCTGGTACTTAGCCGGCCTTATCTCTGTTT
X4M19	Chr6: 967513933 - 967514143	TGAATAGCCAGTACCGTGCA	AGTGACAAGTGGGGTGACAA	211	TGAATAGCCAGTACCGTGCAATTATTCATTACTATATTAATTATTCATTACTATGACCCGTGACACACAGATGAAGATGATGGAGGTGCACGTACGGCGGCTGGGGTCATCAGATGATAGGGTAAAACGGGAGCGCCGCAATGCCGCACAAGCCCAAGGGCGGCGAGTCCCTGAGGACATAGACGAAGCCTTTGTCACCCCACTTGTCACT
XM209	Chr6: 980141134 - 980141326	AGCCAGAGTTGCCACACTAT	ATATGGCGGATATGGGCTCC	193	AGCCAGAGTTGCCACACTATCCCACACTCTATGCGACCATGAGCATTCAGCAAGAATGTGTGTGGCTGTCTCAAGGCAGCGGATGCACAATGGACATAAGTAATTGTTCTAGCACATCTGCCGTCAGAATCTTGCGCTGCACTGCCGTCCATAGGAAGATCTTGCACTTGACAGGAGCCCATATCCGCCATAT
X4M24	Chr6: 986994968 - 986995234	CCTATTGTATTGGCAGATG	TTTTAGCACAGCGAGGA	267	CCTATTGTATTGGCAGATGCATCCTCACCAATCATATCTCGAGGTTTCTCTGGCTTCTTCTCCTCTACGGCCTCCTCCTTTTGTGGCTCCTATTGTTTTCTTTGACAATAGATAGTACAGTACTAATTGAATGTCTGAAATTACCAATGTTCAGTTTAAGTGTACATTTTCAGATCATTGGCTGAAGACTCTGTTTTGAACCCAACCTCTGTTTTGTGCTTGCACGCCTTCTCCTATAAGTTAAATATGCTCCTCGCTGTGCTAAAA
XBB20	Chr6: 1003055627 - 1003055881	CCAGCTTAACCAACAGTAC	AATCACCGCTCATTCC	255	CCAGCTTAACCAACAGTACAAATGTGTGTAGCCTGCGTCGTACCTTGCGATAGAGCTCATATCCGGCCTTGATCCCGACGTCCTGGCCCTTTCTGTAGTCGAGTATGGTCCAGACAAACTGGACGGCGCCGCTCTTCCTCCTATGCAGGCAGGCTGGAATAGAGGAATGACAAGGTTCAGGTACAGGTAATACAAAATCAAGATGGTTATGGCCATGAAGACAAATGCTGATGGTTGGGGGAATGAGCGGTGATT
XMM163	Chr6: 1014232046 - 1014232315	GAAATCAGGGACCAGAGC	GAGAACCAGCAAGAAACG	270	GAAATCAGGGACCAGAGCAACGCGTTGGACGCATGGCTGTGGCAGCTCAGAGATGCCGTTGAGGAAGCCGAAGATGCCGTCGATGAGCTTGAGTACTACAAGCTCGAGGAGGAGGTGAACAAGGTGCGTGGCTCTCTCAGTAAGTACAAGCGCAAGGCCATCAGAGGGCTCAATCGTGCATTCAACACAGGGTCACTAGAGAGGCTGAGAAATTCAGTCATGACCCTAGACGAGGTTGCGGCCGGTGTAGAGCGTTTCTTGCTGGTTCTC
XMM47	Chr6: 1023925771 - 1023926149	GGCAGGAACTACAAATAGC	GACCCTCCAATAAACAAAC	264	GGCTACTGGCATGAAATAGGAGTAGCACTCGCTGCTAGCTAGTAGCTAGCTTAGCAGATAGCAGCTAGCCTAGCCTAGCCTAGCTAGTAAACAGGAGCAGCACGCGTATAGAATAGTGGCAGGAACTACAAATAGCAGCAGACACATGGAGCCCACACGCGTTTTGTGACAGGGGAGCTGCACATGGAGCAGCAGCAGCAGAAAAGACCACACGCGTCTTGCGCGGAAGGAGCAGCGCGTAGCACCCGCCCACGCGCGGGCGTTTTCGAAAAAGAAGCGTTGACCGCTTGATGCAAATCGTACGATGCTGGATGCGGTAGGTAGTTTTGCAGAAAAACTCCCGTGTGCCAGATACATATTTTGTTTGTTTATTGGAGGG
